# Supplementary material for: The Impact of the Definitions of Clinical Phases on the Profiles of Grey-Zone Patients with Chronic Hepatitis B Virus Infection
Source: Viruses. 2023 May 22;15(5):1212. doi: 10.3390/v15051212 (PMC10222301; doi:10.3390/v15051212)
Supplement: Supplementary file 1 [file viruses-15-01212-s001.zip]

Archive with 1 entries (1 files):
- viruses-2359250-supplementary.pdf
